# Supplementary material for: Using immersive virtual reality to recreate the synaesthetic experience
Source: Iperception. 2023 Sep 4;14(3):20416695231166305. doi: 10.1177/20416695231166305 (PMC10478570; doi:10.1177/20416695231166305)
Supplement: sj-zip-1-ipe-10.1177_20416695231166305 - Supplemental material for Using immersive virtual reality to recreate the synaesthetic experience [file sj-zip-1-ipe-10.1177_20416695231166305.zip]

Archive with 2 entries (2 files):
- Results.zip
- Stimuli.zip
