# Supplementary material for: Using immersive virtual reality to recreate the synaesthetic experience
Source: Iperception. 2023 Sep 4;14(3):20416695231166305. doi: 10.1177/20416695231166305 (PMC10478570; doi:10.1177/20416695231166305)
Supplement: sj-zip-2-ipe-10.1177_20416695231166305 - Supplemental material for Using immersive virtual reality to recreate the synaesthetic experience [file sj-zip-2-ipe-10.1177_20416695231166305.zip]

Archive with 14 entries (14 files):
- Analysis/Synaesthesia Study(1).nvp
- Analysis/SynData2.xlsx
- Stimuli/Birds Song.mp4
- Stimuli/Cars.mp4
- Stimuli/Phone.mp4
- Stimuli/Rain.mp4
- Stimuli/the-beat-of-nature-122841.mp3
- Stimuli/White Noise.mp4
- Transcripts/SN1.docx
- Transcripts/SN1withimages.docx
- Transcripts/SN2.docx
- Transcripts/SN2withimages.docx
- Transcripts/SN3.docx
- Transcripts/SN3withimages.docx
