# Supplementary material for: Using immersive virtual reality to recreate the synaesthetic experience
Source: Iperception. 2023 Sep 4;14(3):20416695231166305. doi: 10.1177/20416695231166305 (PMC10478570; doi:10.1177/20416695231166305)
Supplement: sj-zip-2-ipe-10.1177_20416695231166305 - Supplemental material for Using immersive virtual reality to recreate the synaesthetic experience [file sj-zip-2-ipe-10.1177_20416695231166305.zip › Analysis/SynData2.xlsx]

## Sheet: Sheet1
	Participant	1	2	3	4	5	Gender	Age
	1	4	4	5	3	3	Non-binary	21
	2	5	4	5	3	3	F	31
	3	4	5	5	2	NA	F	24
	4						F	25.3333
			Participant	Gender	Age
			1	Non-binary	21
			2	F	31
			3	F	24
